# Supplementary material for: Direct Potential Modulation of Neurogenic Differentiation Markers by Granulocyte-Colony Stimulating Factor (G-CSF) in the Rodent Brain
Source: Pharmaceutics. 2022 Sep 2;14(9):1858. doi: 10.3390/pharmaceutics14091858 (PMC9504319; doi:10.3390/pharmaceutics14091858)
Supplement: Supplementary file 1 [file pharmaceutics-14-01858-s001.zip]

Archive with 1 entries (1 files):
- pharmaceutics-1859253-supplementary.pdf
